# Supplementary material for: Bioactivity Screening and Genomic Analysis Reveals Deep-Sea Fish Microbiome Isolates as Sources of Novel Antimicrobials
Source: Mar Drugs. 2023 Aug 7;21(8):444. doi: 10.3390/md21080444 (PMC10456417; doi:10.3390/md21080444)
Supplement: Supplementary file 1 [file marinedrugs-21-00444-s001.zip › supplementary_material/supplementary_tables v4.xlsx]

## Sheet: Table_S1
Supplementary table 1: Overview of the whole-genome sequencing data, QUAST and CheckM metrics
		Sequencing and Assembly					QUAST metrics													checkM
sample	genome accession #	sequencing company	sequencing platform	reference	assembly type	assembly method (version)	Mean Coverage	No. Reads	No. contigs	# contigs (>= 1000 bp)	Largest Contig	Total Length	N50	L50	N90	L90	# Ns per 100 kbp	%GC	# predicted rRNA genes	Marker Lineage	Completeness (%)	Contamination (%)
5A.1	JASDDJ000000000	GenproBio	Illumina MiSeq (2 x 250)	http://www.genprobio.com , Parma, Italy	de novo	spades (v. 3.15.3)	65	1168828	151	151	128044	3433409	49487	23	14349	75	11.77	42.97	4 + 1 part	o__Pseudomonadales (UID4679)	99.53	0.62
APC_3213	JASDCG000000000	MicrobesNG	Illumina MiSeq (2 x 250)	http://www.microbesng.com, University of Birmingham, UK	de novo	spades (v.13)	119.097	1180329	45	86	720861	4177316	194983	7	67986	22	0	40.11	2 + 5 part	c__Gammaproteobacteria (UID4787)	100	0.34
APC_3215	JASDCH000000000	MicrobesNG	Illumina MiSeq (2 x 250)	http://www.microbesng.com, University of Birmingham, UK	de novo	spades (v.13)	150.28	1424512	55	109	474907	4185738	137902	8	47610	26	0	40.18	1 + 7 part	c__Gammaproteobacteria (UID4787)	100	0.83
APC_3218	JASDCI000000000	MicrobesNG	Illumina MiSeq (2 x 250)	http://www.microbesng.com, University of Birmingham, UK	de novo	spades (v.13)	117.008	1149754	49	96	500270	4195343	153850	9	69701	24	0	40.13	3 + 8 part	c__Gammaproteobacteria (UID4787)	100	0.68
APC_3224	JASDDF000000000	GenproBio	Illumina MiSeq (2 x 250)	http://www.genprobio.com , Parma, Italy	de novo	spades (v. 3.15.3)	52	1078392	80	80	215426	4221042	97136	15	33310	41	25.59	39.88	1 + 2 part	c__Gammaproteobacteria (UID4787)	99.93	0.34
APC_3227	JASDCJ000000000	MicrobesNG	Illumina MiSeq (2 x 250)	http://www.microbesng.com, University of Birmingham, UK	de novo	spades (v.13)	51.5781	482048	58	88	463852	4197794	199789	7	59970	25	0	40.12	3 + 8 part	c__Gammaproteobacteria (UID4787)	100	0.68
APC_3250	JASDCM000000000	MicrobesNG	Illumina MiSeq (2 x 250)	http://www.microbesng.com, University of Birmingham, UK	de novo	spades (v.13)	138.938	1276369	47	111	542569	4110034	243731	7	59346	21	0	40.2	1 + 8 part	c__Gammaproteobacteria (UID4787)	100	0.49
APC_3279	JASDCR000000000	MicrobesNG	Illumina MiSeq (2 x 250)	http://www.microbesng.com, University of Birmingham, UK	de novo	spades (v.13)	204.777	1838004	62	128	268467	3288828	148455	10	56162	24	0	42.91	6 + 0 part	o__Pseudomonadales (UID4679)	99.95	1.41
APC_3281	JASDCS000000000	GenproBio	Illumina MiSeq (2 x 250)	http://www.genprobio.com , Parma, Italy	de novo	spades (v. 3.15.3)	53	826134	24	24	502341	3114096	347654	4	120480	10	6.74	42.8	3 + 0 part	o__Pseudomonadales (UID4679)	99.95	0.55
APC_3343	JASDDK000000000	MicrobesNG	Illumina MiSeq (2 x 250)	http://www.microbesng.com, University of Birmingham, UK	de novo	spades (v.13)	31.9043	310241	35	53	1191771	3832957	1042040	2	88982	7	0.03	33.43	6 + 0 part	s__algicola (UID2846)	99.67	0.33
APC_3350	JASDCX000000000	GenproBio	Illumina MiSeq (2 x 250)	http://www.genprobio.com , Parma, Italy	de novo	spades (v. 3.15.3)	45	797896	277	277	90824	3424077	24625	40	6520	140	20.36	42.95	2 + 3 part	o__Pseudomonadales (UID4679)	99.4	0.67
APC_3355	JASDDB000000000	GenproBio	Illumina MiSeq (2 x 250)	http://www.genprobio.com , Parma, Italy	de novo	spades (v. 3.15.3)	66	1414420	30	30	737095	4648031	359143	5	98799	15	29.6	39.09	1 + 0 part	c__Gammaproteobacteria (UID4787)	100	0.17
APC_3356	JASDCN000000000	MicrobesNG	Illumina MiSeq (2 x 250)	http://www.microbesng.com, University of Birmingham, UK	de novo	spades (v.13)	104.04	971677	62	91	507526	4133448	120175	9	59966	27	0	40.15	1 + 10 part	c__Gammaproteobacteria (UID4787)	100	0.34
APC_3358	JASDCE000000000	MicrobesNG	Illumina MiSeq (2 x 250)	http://www.microbesng.com, University of Birmingham, UK	de novo	spades (v.13)	44.1598	538885	56	73	606347	4818863	375331	5	94792	16	0	39.06	2 + 8 part	c__Gammaproteobacteria (UID4787)	100	1.37
APC_3426	JASDCF000000000	MicrobesNG	Illumina MiSeq (2 x 250)	http://www.microbesng.com, University of Birmingham, UK	de novo	spades (v.13)	38.1247	285509	69	90	505034	3366063	97269	10	33266	32	0	43.15	3 + 4 part	o__Pseudomonadales (UID4679)	99.63	0.27
APC_3495	JASDDA000000000	GenproBio	Illumina MiSeq (2 x 250)	http://www.genprobio.com , Parma, Italy	de novo	spades (v. 3.15.3)	66	1345440	106	106	194214	4070828	66243	18	22421	56	9.73	40.18	1 + 3 part	c__Gammaproteobacteria (UID4787)	100	0.34
APC_3691	JASDCB000000000	MicrobesNG	Illumina MiSeq (2 x 250)	http://www.microbesng.com, University of Birmingham, UK	de novo	spades (v.13)	36.3493	377423	161	211	200380	4383601	55278	26	17890	81	0	39.17	2 + 4 part	c__Gammaproteobacteria (UID4787)	100	0.56
APC_3694	JASDDE000000000	GenproBio	Illumina MiSeq (2 x 250)	http://www.genprobio.com , Parma, Italy	de novo	spades (v. 3.15.3)	58	1192024	139	139	200706	4052885	59830	21	17126	68	29.29	40.33	2 + 1 part	c__Gammaproteobacteria (UID4787)	100	0.76
APC_3893	JASDCD000000000	MicrobesNG	Illumina MiSeq (2 x 250)	http://www.microbesng.com, University of Birmingham, UK	de novo	spades (v.13)	38.9581	475668	93	131	907474	4981760	179630	8	47957	27	0	40.27	9 + 0 part	c__Gammaproteobacteria (UID4787)	100	0.42
APC_3894	JASDCK000000000	MicrobesNG	Illumina MiSeq (2 x 250)	http://www.microbesng.com, University of Birmingham, UK	de novo	spades (v.13)	161.552	1546768	59	142	463852	4198257	165631	8	68025	25	0	40.12	3 + 8 part	c__Gammaproteobacteria (UID4787)	100	1.01
APC_3895	JASDCL000000000	MicrobesNG	Illumina MiSeq (2 x 250)	http://www.microbesng.com, University of Birmingham, UK	de novo	spades (v.13)	108.455	1028782	57	98	463852	4198012	199796	7	67319	25	0	40.17	3 + 8 part	c__Gammaproteobacteria (UID4787)	100	1.16
APC_3896	JASDCP000000000	MicrobesNG	Illumina MiSeq (2 x 250)	http://www.microbesng.com, University of Birmingham, UK	de novo	spades (v.13)	200.414	1850022	59	165	463852	4200073	165631	8	68018	25	0	40.12	3 + 8 part	c__Gammaproteobacteria (UID4787)	100	0.34
APC_3897	JASDDG000000000	GenproBio	Illumina MiSeq (2 x 250)	http://www.genprobio.com , Parma, Italy	de novo	spades (v. 3.15.3)	19	397496	60	60	248651	3785755	89215	15	37485	36	6.39	64.79	3 + 0 part	f__Micrococcaceae (UID1623)	99.31	1.97
APC_3898	JASDDI000000000	GenproBio	Illumina MiSeq (2 x 250)	http://www.genprobio.com , Parma, Italy	de novo	spades (v. 3.15.3)	25	527282	64	64	270340	3546622	99416	11	28065	35	5.86	69.42	3 + 0 part	o__Actinomycetales (UID1593)	100	1.26
APC_3900	JASDCT000000000	GenproBio	Illumina MiSeq (2 x 250)	http://www.genprobio.com , Parma, Italy	de novo	spades (v. 3.15.3)	54	882340	27	27	821418	3653572	454295	3	110074	9	0	45.25	3 + 1 part	c__Bacilli (UID259)	99.34	0
APC_3901	JASDCU000000000	GenproBio	Illumina MiSeq (2 x 250)	http://www.genprobio.com , Parma, Italy	de novo	spades (v. 3.15.3)	24	484604	151	29	327488	3490274	49487	23	63145	18	8.45	42.97	3 + 0 part	o__Actinomycetales (UID1593)	99.49	0
APC_3903	JASDCV000000000	GenproBio	Illumina MiSeq (2 x 250)	http://www.genprobio.com , Parma, Italy	de novo	spades (v. 3.15.3)	48	1883716	39	106	510782	6972545	208333	8	45372	33	8.92	46.47	3 + 0 part	o__Actinomycetales (UID1815)	99.94	1.29
APC_3906	JASDCW000000000	GenproBio	Illumina MiSeq (2 x 250)	http://www.genprobio.com , Parma, Italy	de novo	spades (v. 3.15.3)	54	805188	76	76	268454	3481361	97663	11	26514	36	0	47.54	5 + 1 part	c__Bacilli (UID259)	99.34	0.66
APC_3907	JASDCO000000000	MicrobesNG	Illumina MiSeq (2 x 250)	http://www.microbesng.com, University of Birmingham, UK	de novo	spades (v.13)	133.086	1267239	45	91	733003	4093022	185492	7	68202	20	0	40.17	2 + 6 part	c__Gammaproteobacteria (UID4787)	100	0.87
APC_4015	JASDDH000000000	GenproBio	Illumina MiSeq (2 x 250)	http://www.genprobio.com , Parma, Italy	de novo	spades (v. 3.15.3)	42	673554	31	31	592665	3611903	409097	4	65066	13	0	45.33	5 + 1 part	c__Bacilli (UID259)	99.34	0
APC_4016	JASDCQ000000000	Genewiz	Illumina NovaSeq (2x150)	Azenta Life Sciences, Leipzig, Germany	de novo	spades (v.13)	4577	123927864	21	21	1522897	3640984	727438	2	185382	5	0	45.26	4 + 1 part	c__Bacilli (UID259)	99.34	0
APC_4017	JASDCC000000000	MicrobesNG	Illumina MiSeq (2 x 250)	http://www.microbesng.com, University of Birmingham, UK	de novo	spades (v.13)	117.095	1467530	102	165	638108	4980535	191628	8	43060	29	0	40.27	8 + 0 part	c__Gammaproteobacteria (UID4787)	100	0.39
APC_4018	JASDCY000000000	GenproBio	Illumina MiSeq (2 x 250)	http://www.genprobio.com , Parma, Italy	de novo	spades (v. 3.15.3)	34	529504	124	124	113067	2719444	36183	23	12547	71	8.38	70.57	1 + 1 part	o__Actinomycetales (UID1530)	98.68	0
APC_4021	JASDCZ000000000	GenproBio	Illumina MiSeq (2 x 250)	http://www.genprobio.com , Parma, Italy	de novo	spades (v. 3.15.3)	51	705412	241	241	70532	2424984	16866	44	5323	144	8.37	73.1	1 + 1 part	f__Micrococcaceae (UID1623)	98	0.23
APC_4022	JASDDD000000000	GenproBio	Illumina MiSeq (2 x 250)	http://www.genprobio.com , Parma, Italy	de novo	spades (v. 3.15.3)	25	516718	107	107	185296	3513354	51335	18	18227	62	19.1	71.4	4 + 0 part	o__Actinomycetales (UID1593)	98.99	0.76
APC_4026	JASDDC000000000	GenproBio	Illumina MiSeq (2 x 250)	http://www.genprobio.com , Parma, Italy	de novo	spades (v. 3.15.3)	67	1373130	106	106	274307	4146085	92837	14	21224	46	17.25	40.2	1 + 4 part	c__Gammaproteobacteria (UID4787)	100	0.34

## Sheet: Table_S2
Table S2: Taxonomic descriptions, based on the 16S rRNA gene sequence, of the strains selected for whole-genome sequencing. Sequences were searched against the SILVA rRNA gene project database
Strain ID	Phylum	Class	Order	Family	Genus	Closest reference hit(s) according to SILVA database (% identity), in order of score where multiple hits are given
APC 3279	Pseudomonadota	Gammaproteobacteria	Pseudomonadales	Moraxellaceae	Psychrobacter	Psychrobacter adeliensis (99.6), P.nivimaris (99.9)
APC 3691	Pseudomonadota	Gammaproteobacteria	Alteromonadales	Pseudoalteromonadaceae	Pseudoalteromonas	Pseudoalteromonas haloplanktis TB13 (99.87)
APC 4017	Pseudomonadota	Gammaproteobacteria	Alteromonadales	Pseudoalteromonadaceae	Pseudoalteromonas	Pseudoalteromonas flavipulchra NCIMB 2033 (97.27) , Pseudoalteromonas agarivorans S816 (97.33)
APC 3893	Pseudomonadota	Gammaproteobacteria	Alteromonadales	Pseudoalteromonadaceae	Pseudoalteromonas	Pseudoalteromonas agarivorans S816 (98.76) , Pseudoalteromonas flavipulchra NCIMB 2033 (98.69) , Pseudoalteromonas haloplanktis ANT/505 (98.69)
APC 3343	Bacteroidota	Flavobacteriia	Flavobacteriales	Flavobacteriaceae	Winodgradskyella	W. thalassocola (97.8)
APC 3358	Pseudomonadota	Gammaproteobacteria	Alteromonadales	Pseudoalteromonadaceae	Pseudoalteromonas	Pseudoalteromonas citrea (99.73), Pseudoalteromonas haloplanktis TAC125 (99.59)
APC 3426	Pseudomonadota	Gammaproteobacteria	Pseudomonadales	Moraxellaceae	Psychrobacter	Psychrobacter arcticus 273-4 (98.83), Psychrobacter maritimus (99.46)
APC 3213	Pseudomonadota	Gammaproteobacteria	Alteromonadales	Pseudoalteromonadaceae	Pseudoalteromonas	Pseudoalteromonas agarivorans S816 (99.67)
APC 3215	Pseudomonadota	Gammaproteobacteria	Alteromonadales	Pseudoalteromonadaceae	Pseudoalteromonas	Pseudoalteromonas atlantica TB41 (100)
APC 3218	Pseudomonadota	Gammaproteobacteria	Alteromonadales	Pseudoalteromonadaceae	Pseudoalteromonas	Pseudoalteromonas flavipulchra NCIMB 2033 (99.8), Pseudoalteromonas issachenkonii (99.8)
APC 3227	Pseudomonadota	Gammaproteobacteria	Alteromonadales	Pseudoalteromonadaceae	Pseudoalteromonas	Pseudoalteromonas flavipulchra NCIMB 2033 (99.7), Pseudoalteromonas issachenkonii (99.7)
APC 3894	Pseudomonadota	Gammaproteobacteria	Alteromonadales	Pseudoalteromonadaceae	Pseudoalteromonas	Pseudoalteromonas agarivorans S816 (99.41), Pseudoalteromonas haloplanktis ANT/505 (99.48)
APC 3895	Pseudomonadota	Gammaproteobacteria	Alteromonadales	Pseudoalteromonadaceae	Pseudoalteromonas	Pseudoalteromonas flavipulchra NCIMB 2033 (99.72), Pseudoalteromonas issachenkonii (99.72), Pseudoalteromonas haloplanktis ANT/505 (99.71)
APC 3250	Pseudomonadota	Gammaproteobacteria	Alteromonadales	Pseudoalteromonadaceae	Pseudoalteromonas	Pseudoalteromonas atlantica TB41 (100)
APC 3356	Pseudomonadota	Gammaproteobacteria	Alteromonadales	Pseudoalteromonadaceae	Pseudoalteromonas	Pseudoalteromonas atlantica TB41 (99.93)
APC 3907	Pseudomonadota	Gammaproteobacteria	Alteromonadales	Pseudoalteromonadaceae	Pseudoalteromonas	Pseudoalteromonas atlantica TB41 (99.93)
APC 3896	Pseudomonadota	Gammaproteobacteria	Alteromonadales	Pseudoalteromonadaceae	Pseudoalteromonas	Pseudoalteromonas flavipulchra NCIMB 2033 (99.72), Pseudoalteromonas issachenkonii (99.72)
APC 4016	Bacillota	Bacilli	Bacillales	Planococcaceae	Planococcus	Planococcus okeanokoites (99.34)
APC 3281	Pseudomonadota	Gammaproteobacteria	Pseudomonadales	Moraxellaceae	Psychrobacter	Psychrobacter adeliensis (99.6), Psychrobacter nivimaris (99.93)
APC 3900	Bacillota	Bacilli	Bacillales	Planococcaceae	Planococcus	Planomicrobium glaciei CHR43 (99.16)
APC 3901	Actinomycetota	Actinomycetia	Micrococcales	Microbacteriaceae	Microbacterium	Microbacterium foliorum (99.6), Microbacterium oxydans (99.14)
APC 3903	Actinomycetota	Actinomycetia	Mycobacteriales	Nocardiaceae	Rhodococcus	Rhodococcus erythropolis CCM2595 (100)
APC 3906	Bacillota	Bacilli	Bacillales	Planococcaceae	Planococcus	Planomicrobium koreense (100)
5A.1	Pseudomonadota	Gammaproteobacteria	Pseudomonadales	Moraxellaceae	Psychrobacter	Psychrobacter arcticus 273-4 (99.15)
APC 3350	Pseudomonadota	Gammaproteobacteria	Pseudomonadales	Moraxellaceae	Psychrobacter	Psychrobacter arcticus 273-4 (99.86)
APC 4018	Actinomycetota	Actinomycetia	Micrococcales	Micrococcaceae	Kocuria	Kocuria rhizophila P7-4 (100)
APC 4021	Actinomycetota	Actinomycetia	Micrococcales	Micrococcaceae	Micrococcus	Micrococcus luteus NCTC 2665 (99.6), Micrococcus yunnanensis (99.34)
APC 3495	Pseudomonadota	Gammaproteobacteria	Alteromonadales	Pseudoalteromonadaceae	Pseudoalteromonas	Pseudoalteromonas atlantica TB41 (99.93), Pseudoalteromonas haloplanktis ANT/505 (99.15)
APC 3355	Pseudomonadota	Gammaproteobacteria	Alteromonadales	Pseudoalteromonadaceae	Pseudoalteromonas	Pseudoalteromonas haloplanktis ANT/505 (100)
APC 4026	Pseudomonadota	Gammaproteobacteria	Alteromonadales	Pseudoalteromonadaceae	Pseudoalteromonas	Pseudoalteromonas atlantica TB41 (99.93)
APC 4022	Actinomycetota	Actinomycetia	Micrococcales	Microbacteriaceae	Curtobacterium	Curtobacterium herbarum (99.74)
APC 3694	Bacillota	Bacilli	Bacillales	Staphylococcaceae	Staphylococcus	Pseudoalteromonas agarivorans S816 (99.8), Pseudoalteromonas haloplanktis ANT/505 (99.74)
APC 3224	Pseudomonadota	Gammaproteobacteria	Alteromonadales	Pseudoalteromonadaceae	Pseudoalteromonas	Pseudoalteromonas atlantica TB41 (99.9), Pseudoalteromonas agarivorans S816 (99.7)
APC 3897	Actinomycetota	Actinomycetia	Micrococcales	Micrococcaceae	Arthrobacter	Arthrobacter luteolus (99.01)
APC 3898	Actinomycetota	Actinomycetia	Micrococcales	Microbacteriaceae	Microbacterium	Microbacterium lacus (99.46)
APC 4015	Bacillota	Bacilli	Bacillales	Planococcaceae	Planococcus	Planomicrobium glaciei CHR43 (99.16)

## Sheet: Table_S3
Supplementary table 2: Resulting statistics from the pairwise alignments of precursor peptide sequences using EMBOSS Needle
Query	subject		length	identity		similarity		gaps	score
		matrix		matches	%	matches	%
Planococcus_Pep1	planococcus_Pep2	BLOSSUM50	73	37/73	50.7	51/73	59.9	6/73	228.5
	cerecidin A1A6 [B.cereus]	BLOSSUM50	79	33/79	41.8	47/79	59.5	12/79	206.5
	cerecidin A7 [B.cereus]	BLOSSUM50	83	35/83	42.2	47/83	56.6	20/83	214
	cytolysin Ls [E.faecalis]	BLOSSUM50	72	24/72	33.3	34/72	47.2	12/72	147
	carnolysin A2 [C. maltaromaticum]	BLOSSUM50	75	18/75	24	35/75	46.7	22/75	110.5
	cytolysin Ll [E.faecalis]	BLOSSUM50	87	24/87	27.6	37/87	42.5	37/87	141.5
	carnolysin A1 [C. maltaromaticum]	BLOSSUM50	88	19/88	21.6	35/88	39.8	34/88	110.5
	gardimycin [A. liguriae]	BLOSSUM50	82	15/82	18.3	29/82	37.8	31/82	47
	mersacidin [B. amyloliquifaciens]	BLOSSUM50	69	19/69	27.5	33/69	47.8	1/69	98
Planococcus_Pep2	cerecidin A7 [B.cereus]	BLOSSUM50	78	38/78	48.7	54/78	69.2	8/78	274
	cerecidin A1A6 [B.cereus]	BLOSSUM50	78	39/78	50	54/78	69.2	8/78	279
	cytolysin Ls [E.faecalis]	BLOSSUM50	76	30/76	39.5	40/76	52.6	18/76	162.5
	carnolysin A2 [C. maltaromaticum]	BLOSSUM50	77	25/77	32.5	37/77	48.1	24/77	133.5
	cytolysin Ll [E.faecalis]	BLOSSUM50	89	25/89	41.6	37/89	41.6	39/89	127.5
	carnolysin A1 [C. maltaromaticum]	BLOSSUM50	90	22/90	24.4	36.9	40	36/90	106.5
	gardimycin [A. liguriae]	BLOSSUM50	74	23/74	31.1	35/74	47.3	13/74	115.5
	mersacidin [B. amyloliquifaciens]	BLOSSUM40	75	24/75	32	40/75	53.3	11/75	150.5
Arthrobacter APC_3897 peptide	enterocin AS48 [E.faecalis]	BLOSSUM60	108	77/108	91	108	84.3	6/108	351
	amylocyclicin [B. amyloliquifaciens]	BLOSSUM60	120	34/120	56	120	46.7	23/120	104.5
	circularin_A [C.beierinckii]	BLOSSUM60	105	20/105	19	38/105	36.2	33/105	81
	enterocin_nkr_5_3b [E.faecium]	BLOSSUM50	117	27/117	23.1	45/117	38.5	42/117	124.5
	butyrivibriocin_AR10 [B.fibriosolvens]	BLOSSUM50	109	27/109	24.8	38/109	34.9	33/109	75
Curtobacterium curto_Pep1	curto_Pep2	BLOSSUM40	139	39/139	28.1	51/139	35.7	58/139	174
	lactococcin_972 [L. lactis]	BLOSSUM40	129	28/129	21.7	39/129	30.2	46/129	118.5
	mutacin_2 [S. mutans]	BLOSSUM35	124	12/124	9.7	24/124	19.4	74/124	52
Curtobacterium curto_Pep2	lactococcin_972 [L. lactis]	BLOSSUM35	100	34/100	34	49/100	49	12/100	188
	mutacin_2 [S. mutans]	BLOSSUM35	99	15/99	15.2	26/99	26.3	46/99	77.5
